# Supplementary material for: Temporal Trend of the SARS-CoV-2 Omicron Variant and RSV in the Nasal Cavity and Accuracy of the Newly Developed Antigen-Detecting Rapid Diagnostic Test
Source: Diagnostics (Basel). 2024 Jan 4;14(1):119. doi: 10.3390/diagnostics14010119 (PMC10802845; doi:10.3390/diagnostics14010119)
Supplement: Supplementary file 1 [file diagnostics-14-00119-s001.zip]

Archive with 1 entries (1 files):
- diagnostics-2771826-supplementary.pdf
